# Supplementary material for: MineralMate: A standalone MATLAB-based aide for the magnetic separation of minerals
Source: Heliyon. 2022 Aug 27;8(9):e10411. doi: 10.1016/j.heliyon.2022.e10411 (PMC9459427; doi:10.1016/j.heliyon.2022.e10411)
Supplement: Table S1 [file mmc1.xlsx]

## Sheet: Sheet1
Mineral	Min Susceptibility	Max Susceptibility
Abernathyite	1.41e-06	1.94e-06
Actinolite	6.68e-06	5.66e-05
Aegirine	1.47e-05	0.000479
Aeschynite	5.44e-06	2.1e-05
Albite	1.41e-06	1.94e-06
Allanite	8.4e-06	0.000124
Almandite	1.47e-05	0.000479
Alunite	1.41e-06	1.94e-06
Amazonite	1.41e-06	1.94e-06
Amblygonite	1.41e-06	1.94e-06
Analcite	1.41e-06	0.000479
Anatase	1.41e-06	1.94e-06
Andalusite	1.41e-06	1.94e-06
Andradite	8.4e-06	0.000479
Anhydrite	1.41e-06	1.94e-06
Ankerite	1.09e-05	5.66e-05
Annite	2.1e-05	0.000479
Anthophyllite	1.41e-06	2.1e-05
Antigorite	1.41e-06	2.1e-05
Antlerite	6.68e-06	3.23e-05
Apatite	1.41e-06	2.83e-06
Apophyllite	1.41e-06	1.94e-06
Aragonite	1.41e-06	1.94e-06
Arsenopyrite	1.41e-06	5.44e-06
Astrophyllite	2.1e-05	0.000479
Atacamite	5.44e-06	3.23e-05
Augite	3.27e-06	0.000124
Azurite	5.44e-06	0.000124
Babingtonite	3.23e-05	5.66e-05
Baddeleyite	1.41e-06	1.94e-06
Barite	1.41e-06	1.94e-06
Barrandite	1.47e-05	5.66e-05
Bastnaesite	5.44e-06	2.1e-05
Bentoite	1.41e-06	1.94e-06
Bentonite	3.27e-06	2.1e-05
Beryl	1.41e-06	1.94e-06
Betafite	4.52e-06	3.23e-05
Beusite	3.23e-05	0.000479
Biotite	3.82e-06	0.000124
Bismuth	1.41e-06	1.94e-06
Bismuthinite	1.41e-06	1.94e-06
Bismutite	1.41e-06	1.94e-06
Bornite	4.52e-06	5.66e-05
Boulangerite	1.41e-06	1.94e-06
Bournonite	1.41e-06	1.94e-06
Brannerite (Metamict)	3.82e-06	1.09e-05
Braunite	2.1e-05	0.0071
Breithauptite	1.41e-06	1.94e-06
Britholite-(Y)	2.1e-05	0.000124
Brochantite	6.68e-06	3.23e-05
Brookite	1.41e-06	1.09e-05
Bustamite	2.1e-05	0.000479
Calaverite	1.41e-06	1.94e-06
Calcite	1.41e-06	1.94e-06
Calcite-(Mn)	1.94e-06	2.1e-05
Calomel	1.41e-06	1.94e-06
Carbon [coal]	1.41e-06	1.94e-06
Cassiterite	1.41e-06	1.94e-06
Celestite	1.41e-06	1.94e-06
Cerargyrite	1.41e-06	1.94e-06
Cerite	5.44e-06	5.66e-05
Cerussite	1.41e-06	1.94e-06
Chalcanthite	3.82e-06	1.47e-05
Chalcocite	1.41e-06	1.94e-06
Chalcopyrite	1.94e-06	5.66e-05
Chalcotrichite	1.41e-06	1.94e-06
Chamosite	8.4e-06	0.000479
Chevkinite	1.47e-05	0.000479
Chlorite	6.68e-06	0.000479
Chloritoid	2.1e-05	0.000124
Chondrodite	6.68e-06	5.66e-05
Chromite	3.23e-05	8.07e-05
Chrysoberyl	3.82e-06	1.47e-05
Chrysocolla	3.27e-06	2.1e-05
Chrysolite (Fo88)	1.09e-05	5.66e-05
Cinnabar	1.41e-06	1.94e-06
Clinochlore	8.4e-06	0.000124
Clinohypersthene	1.09e-05	0.000479
Clinosafflorite	1.41e-06	5.66e-05
Clinozoisite	3.27e-06	5.66e-05
Cobaltite	1.41e-06	1.94e-06
Colemanite	1.41e-06	1.94e-06
Columbite	1.74e-05	0.000124
Colusite	1.41e-06	2.1e-05
Conichalcite	1.94e-06	1.47e-05
Corundum	1.41e-06	1.94e-06
Covellite	1.41e-06	8.4e-06
Crandallite	2.83e-06	1.47e-05
Cryptomelane	1.47e-05	5.66e-05
Cummingtonite	2.1e-05	0.000479
Crytolite	1.41e-06	5.66e-05
Datolite	1.41e-06	1.94e-06
Davidite	1.47e-05	0.000479
Descloizite	1.41e-06	1.94e-06
Digenite	1.94e-06	5.44e-06
Diopside	8.4e-06	5.66e-05
Diopside-(Cr)	1.41e-06	3.23e-05
Dioptase	4.52e-06	3.23e-05
Dolomite	1.41e-06	1.94e-06
Domeykite	1.41e-06	1.94e-06
Dravite	5.44e-06	1.47e-05
Dravite (Brown)	1.41e-06	8.4e-06
Dumortierite	1.41e-06	1.94e-06
Edenite	6.68e-06	0.000124
Elbaite (Blue-Green)	1.94e-06	2.1e-05
Elbaite (Pinkish to Red)	1.41e-06	1.94e-06
Empressite	1.41e-06	1.94e-06
Enargite	1.41e-06	1.94e-06
Enstatite	1.41e-06	5.44e-06
Enstatite-(Fe)	5.44e-06	0.000479
Epidote	5.44e-06	5.66e-05
Euxenite	6.68e-06	0.000479
Fayalite	1.47e-05	0.000479
Feldspars	1.41e-06	5.44e-06
Ferberite	2.1e-05	0.000124
Fergusonite	8.4e-06	5.66e-05
Ferrimolybdite	8.4e-06	0.000479
Ferrisicklerite	1.47e-05	0.000124
Ferroaugite	3.23e-05	0.000479
Ferroaxinite	1.09e-05	3.23e-05
Ferrodolomite	3.27e-06	0.000124
Ferromanganocolumbite	1.09e-05	0.000479
Ferrosalite	6.68e-06	0.000479
Fluocerite-(La)	6.68e-06	3.23e-05
Fluorite	1.41e-06	6.68e-06
Forsterite	3.82e-06	3.23e-05
Franklinite	3.23e-05	0.0422
Feibergite	1.41e-06	8.4e-06
Freirinite	4.52e-06	2.1e-05
Frondelite	2.1e-05	0.000124
Gadolinite	1.47e-05	0.000124
Gahnite	1.09e-05	0.000124
Galena	1.41e-06	1.94e-06
Garnet	1.09e-05	0.000218
Gaylussite	1.41e-06	1.94e-06
Geikielite	1.47e-05	0.0071
Gersdorffite	1.41e-06	1.94e-06
Glauconite	1.47e-05	0.000124
Glaucophane	1.09e-05	5.66e-05
Gmelinite	1.41e-06	1.94e-06
Goethite	1.09e-05	0.000124
Gold	1.41e-06	1.94e-06
Gorceixite-goyazite	1.41e-06	1.94e-06
Goslarite	1.41e-06	6.68e-06
Graphite	1.41e-06	2.1e-05
Greenockite	1.41e-06	1.94e-06
Griphite	2.1e-05	0.000124
Grossularite	3.82e-06	5.66e-05
Grunerite	1.09e-05	0.000124
Gunningite	1.41e-06	6.68e-06
Gypsum	1.41e-06	1.94e-06
Halite	1.41e-06	1.94e-06
Halloysite	1.41e-06	1.94e-06
Halotrichite	1.41e-06	1.94e-06
Hanksite	1.41e-06	1.94e-06
Hardystonite	2.1e-05	0.000124
Harmotome	1.41e-06	1.94e-06
Hausmannite	1.47e-05	0.000479
Hauyne	1.41e-06	5.44e-06
Hectorite	1.41e-06	1.94e-06
Hedenbergite	2.1e-05	0.000479
Helvite	2.1e-05	0.000479
Hematite	2.1e-05	0.0071
Hemimorphite	1.41e-06	1.94e-06
Hercynite	2.1e-05	0.000479
Heterosite	8.4e-06	0.000124
Heulandite	1.41e-06	1.94e-06
Hewittite	1.41e-06	3.23e-05
Hexagonite	1.41e-06	3.82e-06
Hexahydrite	1.41e-06	2.1e-05
Hornblende	6.68e-06	0.000479
Howlite	1.41e-06	1.94e-06
Huanghoite	5.44e-06	2.1e-05
Huebnerite	1.47e-05	0.000124
Humite	6.68e-06	2.1e-05
Hydrohetaerolite	1.47e-05	0.000124
Hydrozincite	1.41e-06	1.94e-06
Hypersthene	1.47e-05	0.000124
Illite	4.52e-06	1.26e-05
Illmenite	3.23e-05	0.0071
Illmenorutile	8.4e-06	5.66e-05
Illsemannite	6.68e-06	3.23e-05
Ilvaite	2.1e-05	0.000479
Inesite	1.47e-05	0.000479
Jamesonite	3.27e-06	1.47e-05
Jarosite	1.47e-05	0.000124
Jeffersonite	2.1e-05	0.000479
Jenkinsite	1.09e-05	0.000124
Johannite	1.41e-06	2.1e-05
Johannsenite	2.1e-05	0.000124
Jordisite	1.41e-06	5.66e-05
Kaolinite	1.41e-06	1.94e-06
Kentrolite	1.09e-05	5.66e-05
Kimzeyite	6.68e-06	0.000479
Kleinite	1.41e-06	1.94e-06
Krennerite	1.41e-06	1.94e-06
Kyanite	1.41e-06	1.94e-06
Labradorite	1.41e-06	1.94e-06
Langbeinite	1.41e-06	1.94e-06
Lazurite [=hauyne-(S)]	1.41e-06	1.94e-06
Lepidolite	1.41e-06	1.94e-06
Liebigite	1.41e-06	2.1e-05
Linarite	1.41e-06	1.09e-05
Lithiophorite	1.47e-05	0.000479
Livingstonite	1.41e-06	1.94e-06
Loellingite	1.41e-06	1.94e-06
Magadiite	1.41e-06	1.94e-06
Magnesite	1.41e-06	1.94e-06
Magnetite	0.00185	0.0422
Malachite	2.83e-06	0.000124
Malacon	1.41e-06	0.000479
Manganite	6.68e-06	0.000124
Manganotantalite	1.09e-05	0.000479
Manganpyrosmalite	3.23e-05	0.000479
Mansfieldite	1.41e-06	5.66e-05
Marcasite	1.41e-06	5.66e-05
Mawsonite	3.27e-06	3.23e-05
Melanterite	2.1e-05	0.000124
Melilite	1.41e-06	1.47e-05
Melonite	1.41e-06	1.94e-06
Mesolite	1.41e-06	1.94e-06
Meta-autunite	1.41e-06	1.94e-06
Metacinnabar	1.41e-06	5.66e-05
Metatorbernite	1.41e-06	4.52e-06
Metavariscite	1.41e-06	1.94e-06
Metavivianite	3.23e-05	0.000479
Microcline	1.41e-06	1.94e-06
Microlite	1.41e-06	2.1e-05
Mimetite	1.41e-06	1.94e-06
Mn oxide (amorphous)	6.68e-06	0.000124
Molybdenite	1.41e-06	1.94e-06
Monazite	5.44e-06	5.66e-05
Monticellite	4.52e-06	2.1e-05
Montroseite	4.52e-06	3.23e-05
Montroydite	1.41e-06	1.94e-06
Mosesite	1.41e-06	1.94e-06
Muscovite	2.83e-06	5.66e-05
Muscovite-(Cr)	1.41e-06	1.94e-06
Muscovite-(Fe)	5.44e-06	5.66e-05
Muscovite-(Li)	1.41e-06	8.4e-06
Nahcolite	1.41e-06	1.94e-06
Natrolite	1.41e-06	1.94e-06
Nephrite [=actinolite]	3.82e-06	5.66e-05
Nepouite	1.09e-05	0.000124
Niccolite	1.41e-06	1.94e-06
Ningyoite	6.68e-06	5.66e-05
Oligoclase	1.41e-06	2.1e-05
Olivenite	4.52e-06	1.47e-05
Orpiment	1.41e-06	1.94e-06
Orthoclase	1.41e-06	1.94e-06
Paragonite	1.41e-06	0.000479
Parisite	6.68e-06	2.1e-05
Patronite	1.41e-06	2.1e-05
Pearceite	1.41e-06	1.94e-06
Pectolite	1.41e-06	1.94e-06
Pentlandite	5.66e-05	0.0422
Perovskite	1.41e-06	1.94e-06
Perthite	1.41e-06	1.94e-06
Petalite	1.41e-06	1.94e-06
Petzite	1.41e-06	1.94e-06
Phosgenite	1.41e-06	1.94e-06
Picrophengite	5.44e-06	5.66e-05
Piedmontite	1.09e-05	0.000124
Pigeonite	5.44e-06	0.000479
Pitchblende	5.44e-06	3.23e-05
Plumbojarosite	5.44e-06	5.66e-05
Pollucite	1.41e-06	1.94e-06
Polycrase	8.4e-06	0.000479
Polyhalite	1.41e-06	1.94e-06
Prehnite	1.41e-06	3.23e-05
Prochlorite	8.4e-06	5.66e-05
Prousite	1.41e-06	1.94e-06
Psilomelane	1.09e-05	0.000479
Pumpellyite	4.52e-06	2.1e-05
Purpurite	1.09e-05	0.000479
Pyragyrite	1.41e-06	1.94e-06
Pyrite	1.41e-06	1.94e-06
Pyrochlore	1.41e-06	0.000479
Pyrolusite	1.09e-05	0.000479
Pyromorphite	1.41e-06	1.94e-06
Pyrope	8.4e-06	0.000124
Pyrophyllite	1.41e-06	1.94e-06
Pyroxene	1.47e-05	0.000124
Pyrrhotite	1.09e-05	0.0422
Quartz	1.41e-06	1.94e-06
Realgar	1.41e-06	1.94e-06
Renierite	1.47e-05	0.00185
Rhodochrosite	1.47e-05	0.000479
Rhodonite	1.09e-05	2.1e-05
Rosasite	4.52e-06	2.1e-05
Rutile	1.41e-06	8.4e-06
Safflorite	1.41e-06	1.94e-06
Saleeite	3.27e-06	8.4e-06
Samarskite	8.4e-06	0.000479
Sanidine	1.41e-06	1.94e-06
Sapphirine	1.41e-06	8.4e-06
Scaprolite	1.41e-06	1.94e-06
Scheelite	1.41e-06	1.94e-06
Schorlite	8.4e-06	0.000124
Scorodite	2.1e-05	0.000479
Searlesite	1.41e-06	1.94e-06
Sericite	6.68e-06	2.1e-05
Shattuckite	4.52e-06	3.23e-05
Shortite	1.41e-06	1.94e-06
Siderite	2.1e-05	0.000479
Siderophyllite	2.1e-05	0.000479
Siegenite	1.41e-06	1.94e-06
Sillimanite	1.41e-06	1.94e-06
Silver	1.41e-06	1.94e-06
Skutterudite	1.41e-06	1.94e-06
Skutterudite-(Ni)	1.94e-06	2.1e-05
Smithsonite	1.41e-06	1.94e-06
Sodalite	1.41e-06	1.94e-06
Spessartite	3.23e-05	0.000479
Sphalerite	1.41e-06	3.27e-06
Sphalerite-(Fe)	3.82e-06	0.000124
Spinel	4.52e-06	0.000479
Spodumene	1.41e-06	1.94e-06
Stannite	5.44e-06	5.66e-05
Staurolite	6.68e-06	0.000479
Stibnite	1.41e-06	1.94e-06
Stichtite	6.68e-06	5.66e-05
Stilbite	1.41e-06	1.94e-06
Strengite	2.1e-05	0.000479
Strontianite	1.41e-06	1.94e-06
Sulfur	1.41e-06	1.94e-06
Sylvanite	1.41e-06	1.94e-06
Sylvite	1.41e-06	1.94e-06
Talc	1.41e-06	5.44e-06
Tantalite	1.09e-05	0.000479
Tapiolite	8.4e-06	5.66e-05
Teallite	1.41e-06	2.1e-05
Tellurium	1.41e-06	1.94e-06
Tennantite	1.41e-06	1.09e-05
Tephroite	2.1e-05	0.000479
Tetradymite	1.41e-06	1.94e-06
Tetrahedrite	1.41e-06	1.94e-06
Tetrahedrite-(Ag)	1.41e-06	2.1e-05
Thaumasite	1.41e-06	1.94e-06
Thenardite	1.41e-06	1.94e-06
Thorite	3.27e-06	3.23e-05
Thortveitite	5.44e-06	1.47e-05
Thulite	1.41e-06	1.94e-06
Titanite [=sphene]	1.41e-06	1.09e-05
Topaz	1.41e-06	1.94e-06
Tremolite	1.41e-06	1.94e-06
Tremolite-actinolite	3.27e-06	2.1e-05
Triphylite	2.1e-05	0.000479
Triplite	1.47e-05	0.000479
Triplodite	2.1e-05	0.000124
Turquoise	1.41e-06	2.1e-05
Tyuyamunite	1.41e-06	1.94e-06
Ulexite	1.41e-06	1.94e-06
Ullmannite	1.41e-06	1.94e-06
Uraninite	1.41e-06	0.000124
Uvite	3.82e-06	0.000124
Vanadinite	1.41e-06	1.94e-06
Variscite	1.41e-06	1.94e-06
Vesuvianite	1.41e-06	5.66e-05
Violarite	8.4e-06	0.0422
Vivianite	2.1e-05	0.000479
Vonsenite	1.47e-05	0.0422
Wavellite	1.41e-06	1.94e-06
Wernerite	1.41e-06	1.94e-06
Willemite	1.41e-06	0.000479
Witherite	1.41e-06	1.94e-06
Woehlerite	2.83e-06	3.23e-05
Wolframite	1.47e-05	0.000479
Wollastonite	1.41e-06	1.94e-06
Wurzite	1.41e-06	5.66e-05
Xenotime	1.09e-05	5.66e-05
Zeunerite	1.41e-06	1.94e-06
Zincite	1.41e-06	0.000479
Zinkenite	1.41e-06	1.94e-06
Zinnwaldite	1.09e-05	5.66e-05
Zippeite	1.41e-06	1.94e-06
Zircon	1.41e-06	1.94e-06
Zoisite	1.41e-06	1.47e-05
Zwieselite	3.23e-05	0.000479
