# Supplementary material for: MineralMate: A standalone MATLAB-based aide for the magnetic separation of minerals
Source: Heliyon. 2022 Aug 27;8(9):e10411. doi: 10.1016/j.heliyon.2022.e10411 (PMC9459427; doi:10.1016/j.heliyon.2022.e10411)
Supplement: Table S2 [file mmc2.xlsx]

## Sheet: Sheet1
Current	Slope	Mag (%)	Non-Mag (%)
0.08	15	0.483092	99.5169
0.095	15	0.892857	99.1071
0.105	15	1.31004	98.69
0.115	15	2.58621	97.4138
0.125	15	1.76991	98.2301
0.135	15	2.7027	97.2973
0.145	15	4.2735	95.7265
0.155	15	4.5045	95.4955
0.165	15	5.35714	94.6429
0.175	15	5.98291	94.0171
0.185	15	7.01754	92.9825
0.195	15	8.03571	91.9643
0.205	15	9.32203	90.678
0.21	15	16.5217	83.4783
0.22	15	22.8814	77.1186
0.23	15	28.2051	71.7949
0.24	15	38.9831	61.0169
0.25	15	52.6786	47.3214
0.26	15	68.1223	31.8777
0.27	15	81.5789	18.4211
0.28	15	86.9565	13.0435
0.29	15	88.6957	11.3043
0.3	15	94.6903	5.30973
0.31	15	96.5217	3.47826
0.32	15	98.2143	1.78571
0.33	15	99.5595	0.440529
0.335	15	100	0
