# Supplementary material for: MineralMate: A standalone MATLAB-based aide for the magnetic separation of minerals
Source: Heliyon. 2022 Aug 27;8(9):e10411. doi: 10.1016/j.heliyon.2022.e10411 (PMC9459427; doi:10.1016/j.heliyon.2022.e10411)
Supplement: MineralMate.exe [file mmc4.zip]

Archive with 1 entries (1 files):
- hly_10411_MineralMate_mmc4.exe
